# Supplementary material for: Transmission risk of Oropouche fever across the Americas
Source: Infect Dis Poverty. 2023 May 6;12:47. doi: 10.1186/s40249-023-01091-2 (PMC10163756; doi:10.1186/s40249-023-01091-2)
Supplement: Supplementary file 1 — Additional file 1: Occurrences used for developing species distribution models. [file 40249_2023_1091_MOESM1_ESM.xlsx]

## Sheet: Add_file1_legend
Title:	Transmission Risk of Oropouche fever across the Americas
Authors:	Daniel Romero-Alvarez, Luis E. Escobar, Albert J. Auguste, Sara Y. Del Valle, Carrie A. Manore
Additional file 1: Table S1
	Occurrences used for developing species distribution models
	After eliminating duplicates and imposing a geographic filter of 20 km to avoid spatial autocorrelation we ended up with 35 points for model calibration and development.

## Sheet: occurrences
new_ID	Continent	Country	Province/State	Locality	Latitude	Longitude	End_Year	Study_type	Reservoir	Author_year	Full_reference
1	South America	Brazil	Parauapebas	Vila Sansão	-5.91929	-50.3559	2003	outbreak	humans	Azevedo et al. 2007	Azevedo RDSDS, Nunes MRT, Chiang JO, Bensabath G, Vasconcelos HB, Pinto AYDN, et al. Reemergence of Oropouche fever, northern Brazil. Emerg Infect Dis 2007;13:912e5.
3	South America	Brazil	Porto de Moz	Vila Tapara	-1.61863	-52.0582	2004	outbreak	humans	Azevedo et al. 2007	Azevedo RDSDS, Nunes MRT, Chiang JO, Bensabath G, Vasconcelos HB, Pinto AYDN, et al. Reemergence of Oropouche fever, northern Brazil. Emerg Infect Dis 2007;13:912e5.
6	South America	Brazil	State of Mato Grosso	Várzea Grande	-15.6462	-56.1327	2004	clinical	humans	Cardoso et al. 2015	Cardoso BF, Serra OP, Heinen LBDS, Zuchi N, Souza VCD, Naveca FG, et al. Detection of Oropouche virus segment S in patients and in Culex quinquefasciatus in the state of Mato Grosso, Brazil. Mem Inst Oswaldo Cruz 2015;110:745e54
8	South America	Brazil	State of Mato Grosso	Nova Mutum	-13.8211	-56.0852	2004	clinical	humans	Cardoso et al. 2015	Cardoso BF, Serra OP, Heinen LBDS, Zuchi N, Souza VCD, Naveca FG, et al. Detection of Oropouche virus segment S in patients and in Culex quinquefasciatus in the state of Mato Grosso, Brazil. Mem Inst Oswaldo Cruz 2015;110:745e54
10	South America	Brazil	Bahía	Pôrto Seguro	-16.4444	-39.0654	2010	detection	humans	de Souza Luna et al. 2016	de Souza Luna LK, Rodrigues AH, Santos RIM, Sesti-Costa R, Ferreira Criado M, Martins RB, et al. Oropouche virus is detected in peripheral blood leukocytes from patients. J Med Virol 2017;89:1108e11.
11	South America	Brazil	São Paulo	Ribeirao Preto	-21.1704	-47.8103	2010	detection	humans	de Souza Luna et al. 2016	de Souza Luna LK, Rodrigues AH, Santos RIM, Sesti-Costa R, Ferreira Criado M, Martins RB, et al. Oropouche virus is detected in peripheral blood leukocytes from patients. J Med Virol 2017;89:1108e11.
13	South America	Brazil	Amazonas	Manaus	-3.11903	-60.0217	2008	outbreak	humans	Mourão et al. 2009	Mourão MPG, Bastos MS, Gimaque JBL, Mota BR, Souza GS, Grimmer GHN, et al. Oropouche fever outbreak, Manaus, Brazil, 2007- 2008. Emerg Infect Dis 2009;15:2063e4.
14	South America	Brazil	Pará	Novo Progresso	-7.03889	-55.4157	2008	study	humans	Nunes et al. 2009	Nunes MRT, Barbosa TFS, Casseb LMN, Neto JPN, Segura NDO, Monteiro HADO, et al. Arbovirus eco-epidemiology in the area affected by the Cuiaba-Santarem Highway (BR-163), Para State, Brazil. Cad Sau´de Pu´blica 2009;25:2583e602.
15	South America	Brazil	Pará	Trairão	-5.1791	-56.025	2008	study	humans	Nunes et al. 2009	Nunes MRT, Barbosa TFS, Casseb LMN, Neto JPN, Segura NDO, Monteiro HADO, et al. Arbovirus eco-epidemiology in the area affected by the Cuiaba-Santarem Highway (BR-163), Para State, Brazil. Cad Sau´de Pu´blica 2009;25:2583e602.
17	South America	Brazil	Tocantins	Paranã	-12.6201	-47.8761	2002	past epidemic	humans	Nunes et al. 2005	Nunes MRT, Martins LC, Rodrigues SG, Chiang JO, Azevedo RDSDS, Travassos da Rosa APA, et al. Oropouche virus isolation, southeast Brazil. Emerg Infect Dis 2005;11:1610e3.
18	South America	Brazil	Acre	Acrelândia	-10.0764	-67.0587	2004	surveillance	humans	Terzian et al. 2009	Terzian ACB, Bronzoni RVDM, Drumond BP, Silva-Nunes MD, da Silva NS, Ferreira MU, et al. Sporadic Oropouche virus infection, Acre, Brazil. Emerg Infect Dis 2009;15:349e50.
20	South America	Brazil	Amapa	Mazagao	-0.216389	-51.4321	2009	genetic analy	humans	Tilston-Lunel et al. 2015	Tilston-Lunel NL, Hughes J, Acrani GO, da Silva DE, Azevedo RDSDS, Rodrigues SG, et al. A genetic analysis of the Oropouche virus species and identification of a novel M segment sequence. J Gen Virol 2015;96: 1636e50
22	South America	Brazil	Pará	Magalhães Barata (Bragantina)	-0.798955	-47.602	2006	outbreak	humans	Vasconcelos et al. 2009	Vasconcelos HB, Azevedo RDSDS, Casseb SM, Nunes-Neto JP, Chiang JO, Cantuaria PC, et al. Oropouche fever epidemic in Northern Brazil: epidemiology and molecular characterization of isolates. J Clin Virol 2009;44:129e33.
23	South America	Brazil	Pará	Itupiranga	-5.13474	-49.3277	2006	outbreak	humans	Vasconcelos et al. 2009	Vasconcelos HB, Azevedo RDSDS, Casseb SM, Nunes-Neto JP, Chiang JO, Cantuaria PC, et al. Oropouche fever epidemic in Northern Brazil: epidemiology and molecular characterization of isolates. J Clin Virol 2009;44:129e33.
24	South America	Ecuador	Esmeraldas	Esmeraldas	0.9592	-79.654	2016	genetic analy	humans	Wise et al. 2020	Wise EL, Márquez S, Mellors J, Paz V, Atkinson B, Gutierrez B, et al. Oropouche virus cases identified in Ecuador using an optimised qRT-PCR informed by metagenomic sequencing. PLoS Negl Trop Dis. 2020;14: e0007897
26	South America	Peru	Madre de Dios Region	Puerto Maldonado	-12.6	-69.1833	2016	study	humans	Alva-Urcia et al 2017	Alva-Urcia C, Aguilar-Luis MA, Palomares-Reyes C, Silva-Caso W, Suarez-Ognio L, Weilg P, et al. Emerging and reemerging arboviruses: a new threat in Eastern Peru. PLoS ONE. 2017;12: e0187897
27	South America	Peru	Cajamarca, Cutervo, Pimpingo	Casa blanca	-6.37387	-78.8056	2011	study	humans	Castro et al 2013	Castro S, Banda L, Cabellos D, Luna D, Mu~noz J, Condor YC. Brote de fiebre de Oropuche en dos localidades de la region Cajamarca, Peru´, 2011. Rev Peru Epidemiol 2013;17:1e6.
28	South America	Peru	Cajamarca, Cutervo, Pimpingo	La Esperanza	-6.59196	-78.8955	2011	study	humans	Castro et al 2013	Castro S, Banda L, Cabellos D, Luna D, Mu~noz J, Condor YC. Brote de fiebre de Oropuche en dos localidades de la region Cajamarca, Peru´, 2011. Rev Peru Epidemiol 2013;17:1e6.
29	South America	Peru	Cusco	Cusco	-13.532	-71.9675	2007	surveillance	humans	Forshey et al. 2010	Forshey BM, Guevara C, Laguna-Torres VA, Cespedes M, Vargas J, Gianella A, et al. Arboviral etiologies of acute febrile illnesses in Western South America, 2000e2007. PLoS Negl Trop Dis 2010;4, e787
31	South America	Peru	Loreto Region	Iquitos	-3.74367	-73.2516	2007	surveillance	humans	Forshey et al. 2010	Forshey BM, Guevara C, Laguna-Torres VA, Cespedes M, Vargas J, Gianella A, et al. Arboviral etiologies of acute febrile illnesses in Western South America, 2000e2007. PLoS Negl Trop Dis 2010;4, e787
32	South America	Peru	Loreto Region	Yurimaguas	-5.90077	-76.1129	2007	surveillance	humans	Forshey et al. 2010	Forshey BM, Guevara C, Laguna-Torres VA, Cespedes M, Vargas J, Gianella A, et al. Arboviral etiologies of acute febrile illnesses in Western South America, 2000e2007. PLoS Negl Trop Dis 2010;4, e787
33	South America	Peru	Cusco	Echarate	-12.7357	-72.6143	2016	outbreak	humans	Romero-Alvarez and Escobar 2017	Romero-Alvarez D, Escobar LE. Vegetation loss and the 2016 Oropouche fever outbreak in Peru. Mem Inst Oswaldo Cruz 2017;112:292e8.
35	South America	Peru	Cusco	Lares	-13.1053	-72.0446	2016	outbreak	humans	Romero-Alvarez and Escobar 2017	Romero-Alvarez D, Escobar LE. Vegetation loss and the 2016 Oropouche fever outbreak in Peru. Mem Inst Oswaldo Cruz 2017;112:292e8.
37	South America	Peru	Cusco	Pichari	-12.5203	-73.8278	2016	outbreak	humans	Romero-Alvarez and Escobar 2017	Romero-Alvarez D, Escobar LE. Vegetation loss and the 2016 Oropouche fever outbreak in Peru. Mem Inst Oswaldo Cruz 2017;112:292e8.
38	South America	Peru	Cusco	Quebrada Honda	-12.6811	-72.2793	2016	outbreak	humans	Romero-Alvarez and Escobar 2017	Romero-Alvarez D, Escobar LE. Vegetation loss and the 2016 Oropouche fever outbreak in Peru. Mem Inst Oswaldo Cruz 2017;112:292e8.
40	South America	Peru	Cusco	Yuveni	-12.7557	-73.1347	2016	outbreak	humans	Romero-Alvarez and Escobar 2017	Romero-Alvarez D, Escobar LE. Vegetation loss and the 2016 Oropouche fever outbreak in Peru. Mem Inst Oswaldo Cruz 2017;112:292e8.
43	South America	Peru	San Martín	Bagazán	-7.22806	-76.4911	2010	outbreak	humans	Alvarez-Falconi and Ruiz 2010	Alvarez-Falconi PP, Ruiz BAR. Brote de fiebre de Oropuche en Bagazan, San Martín-Peru´: evaluacion epidemiologica, manifestaciones gastrointestinales y hemorragicas. Rev Gastroenterol 2010;30:334e40.
44	South America	Peru	Huanuco	Leoncio_Prado_Daniel Alomias Robles	-9.33898	-75.7054	2016	outbreak	humans	Silva-Caso et al 2019	Silva-Caso W, Aguilar-Luis MA, Palomares-Reyes C, Mazulis F, Weilg C, del Valle LJ, et al. First outbreak of Oropouche fever reported in a non-endemic western region of the Peruvian Amazon: molecular diagnosis and clinical characteristics. Int J Infect Dis. 2019;83: 139–144
46	South America	Peru	Huanuco	Leoncio_Prado_Jose Crespo Y Castillo	-8.96884	-76.0473	2016	outbreak	humans	Silva-Caso et al 2019	Silva-Caso W, Aguilar-Luis MA, Palomares-Reyes C, Mazulis F, Weilg C, del Valle LJ, et al. First outbreak of Oropouche fever reported in a non-endemic western region of the Peruvian Amazon: molecular diagnosis and clinical characteristics. Int J Infect Dis. 2019;83: 139–144
47	South America	Peru	Huanuco	Leoncio_Prado_Luyando	-9.16667	-75.9975	2016	outbreak	humans	Silva-Caso et al 2019	Silva-Caso W, Aguilar-Luis MA, Palomares-Reyes C, Mazulis F, Weilg C, del Valle LJ, et al. First outbreak of Oropouche fever reported in a non-endemic western region of the Peruvian Amazon: molecular diagnosis and clinical characteristics. Int J Infect Dis. 2019;83: 139–144
48	South America	Peru	Huanuco	Leoncio_Prado_Mariano Damaso Beraun	-9.37783	-75.987	2016	outbreak	humans	Silva-Caso et al 2019	Silva-Caso W, Aguilar-Luis MA, Palomares-Reyes C, Mazulis F, Weilg C, del Valle LJ, et al. First outbreak of Oropouche fever reported in a non-endemic western region of the Peruvian Amazon: molecular diagnosis and clinical characteristics. Int J Infect Dis. 2019;83: 139–144
50	South America	Peru	North western Piura region	Piura	-5.19449	-80.6328	2016	sero-survey	humans	Martins-Luna et al. 2020	Martins-Luna J, del Valle-Mendoza J, Silva-Caso W, Sandoval I, del Valle LJ, Palomares-Reyes C, et al. Oropouche infection a neglected arbovirus in patients with acute febrile illness from the Peruvian coast. BMC Res Notes. BioMed Central; 2020;13: 67
52	South America	Argentina	Jujuy	Yuto	-23.6428	-64.4719	2005	sero-survey	humans	Fridman et al 2012	Fridman, A. Investigación de virus oropouche por RT-PCR desde noviembre del 2009 a enero del 2011 en la provincia de Jujuy. 2014. Tesis. Universidad Nacional de San Martín, Argentina
53	South America	Argentina	Jujuy	San Pedro	-24.231	-64.8683	2005	sero-survey	humans	Fridman et al 2012	Fridman, A. Investigación de virus oropouche por RT-PCR desde noviembre del 2009 a enero del 2011 en la provincia de Jujuy. 2014. Tesis. Universidad Nacional de San Martín, Argentina
54	South America	Argentina	Jujuy	Palmasola	-23.9781	-64.305	2005	sero-survey	humans	Fridman et al 2012	Fridman, A. Investigación de virus oropouche por RT-PCR desde noviembre del 2009 a enero del 2011 en la provincia de Jujuy. 2014. Tesis. Universidad Nacional de San Martín, Argentina
