# Supplementary material for: Transmission risk of Oropouche fever across the Americas
Source: Infect Dis Poverty. 2023 May 6;12:47. doi: 10.1186/s40249-023-01091-2 (PMC10163756; doi:10.1186/s40249-023-01091-2)
Supplement: Supplementary file 3 — Additional file 3. List of R packages used for the development of the Oropouche fever models. [file 40249_2023_1091_MOESM3_ESM.xlsx]

## Sheet: Add_file3_legend
Title:	Transmission Risk of Oropouche fever across the Americas
Authors:	Daniel Romero-Alvarez, Luis E. Escobar, Albert J. Auguste, Sara Y. Del Valle, Carrie A. Manore
Additional file 3: Table S2
	R packages used for the development of the Oropouche fever models
	The following packages are all in CRAN with the exception of the function convexhull3d that uses some of the listed packages in order to develop convex hulls in the environmental space. The function was developed for this manuscript by Luis Osorio-Olvera.

## Sheet: R_packages
Number	R packages	Availability (link)	Notes
1	raster	https://cran.r-project.org/web/packages/raster/index.html	Mapping in R
2	sp	https://cran.r-project.org/web/packages/sp/index.html	Mapping in R
3	rgeos	https://cran.r-project.org/web/packages/rgeos/index.html	Mapping in R
4	rgdal	https://cran.r-project.org/web/packages/rgdal/index.html	Mapping in R
5	maptools	https://cran.r-project.org/web/packages/maptools/index.html	Mapping in R
6	mapdata	https://cran.r-project.org/web/packages/mapdata/index.html	Mapping in R
7	spThin	https://cran.r-project.org/web/packages/spThin/index.html	Function to filter points in geography with a selected distance
8	Rcpp	https://cran.r-project.org/web/packages/Rcpp/index.html	Function to develop hypervolumes
9	hypervolume	https://cran.r-project.org/web/packages/hypervolume/index.html	Function to develop hypervolumes
10	spatstat.utils	https://cran.r-project.org/web/packages/spatstat.utils/index.html	To check the presence of values in a particular environmental dimension
11	rgl	https://cran.r-project.org/web/packages/rgl/index.html	Functions for the convexhull3d function (see below)
12	geometry	https://cran.r-project.org/web/packages/geometry/index.html	Functions for the convexhull3d function (see below)
13	ptinpoly	https://cran.r-project.org/web/packages/ptinpoly/index.html	Functions for the convexhull3d function (see below)
14	concaveman	https://cran.r-project.org/web/packages/concaveman/index.html	Evaluation of environmental clouds in a pair-wise fashion
15	convexhull3d	https://github.com/daromero-88/Gadgets-and-scripts-for-niche-modeling-/blob/main/gadgest_and_scripts_for_niche_modeling.R	Function to develop convex hulls in the environmental space. Developed by Luis Osorio-Olvera for this manuscript
