# Supplementary material for: Transmission risk of Oropouche fever across the Americas
Source: Infect Dis Poverty. 2023 May 6;12:47. doi: 10.1186/s40249-023-01091-2 (PMC10163756; doi:10.1186/s40249-023-01091-2)
Supplement: Supplementary file 4 — Additional file 4. List of provinces/states at risk of Oropouche fever according to the final model and regions of model agreement. [file 40249_2023_1091_MOESM4_ESM.xlsx]

## Sheet: Add_file4_legend
Title:	Transmission Risk of Oropouche fever across the Americas
Authors:	Daniel Romero-Alvarez, Luis E. Escobar, Albert J. Auguste, Sara Y. Del Valle, Carrie A. Manore
Additional file 4: Table S3
	List of provinces/states at risk of Oropouche fever according to the final model and regions of model agreement.
	We used the geographic prediction of the OROV selected model to estimate the amount of human population overlapping with the pathogen distribution. We calculated estimates using the full OROV proposed distribution (entire) and with only the areas of model agreement (agreement). We calculated the local incidence as a rate between the number of people according to the number of overalping pixels, d…

## Sheet: Entire_distribution
Country	State/province/department	population_at_risk (full_OROV_distribution)	overall_population (total population_2020_estimates)	local_incidence
Aruba	Aruba	0	1105.86	0
Anguilla	NA	0	0	0
Anguilla	Blowing Point	0	0	0
Anguilla	East End	0	0	0
Anguilla	George Hill	0	0	0
Anguilla	Island Harbour	0	0	0
Anguilla	North Hill	0	0	0
Anguilla	North Side	0	0	0
Anguilla	Sandy Ground	0	0	0
Anguilla	Sandy Hill	0	0	0
Anguilla	South Hill	0	0	0
Anguilla	Stoney Ground	0	0	0
Anguilla	The Farrington	0	143.977	0
Anguilla	The Quarter	0	0	0
Anguilla	The Valley	0	0	0
Anguilla	West End	0	0	0
Argentina	Santa Cruz	0	3599.46	0
Argentina	Tierra del Fuego	0	1287.73	0
Argentina	San Juan	0	7036.86	0
Argentina	Chubut	0	6415.81	0
Argentina	Mendoza	0	18832.5	0
Argentina	NeuquÃ©n	0	5313.58	0
Argentina	NA	19063.5	155273	0.122774
Argentina	La Pampa	0	3397.66	0
Argentina	RÃ­o Negro	0	8818.18	0
Argentina	San Luis	0	5004.14	0
Argentina	CÃ³rdoba	637.978	37383.9	0.0170656
Argentina	Catamarca	33.8869	4379.66	0.00773733
Argentina	Jujuy	1075.02	7213.18	0.149036
Argentina	La Rioja	4.33591	4028.16	0.0010764
Argentina	Salta	4323.69	14904.5	0.290094
Argentina	Santiago del Estero	9.334	9417.63	0.00099112
Argentina	TucumÃ¡n	6817.53	15297.9	0.445652
Argentina	Chaco	6151.69	12255.1	0.50197
Argentina	Formosa	3979.02	5681.54	0.700342
Argentina	Corrientes	10336.8	10849.5	0.952747
Argentina	Entre RÃ­os	9392.52	14738.7	0.63727
Argentina	Santa Fe	5919.73	33969.9	0.174264
Argentina	Misiones	11596.6	11690	0.992012
Argentina	Ciudad de Buenos Aires	25509.9	55293.9	0.46135
Antigua and Barbuda	Barbuda	0	8.32222	0
Antigua and Barbuda	Saint George	0	235.733	0
Antigua and Barbuda	Saint Peter	0	0	0
Antigua and Barbuda	Saint Philip	0	33.168	0
Antigua and Barbuda	Saint Paul	0	158.277	0
Antigua and Barbuda	Saint Mary	0	183.664	0
Antigua and Barbuda	Saint John	0	0	0
The Bahamas	New Providence	3057.98	3057.98	1
The Bahamas	City of Freeport	0	0	0
The Bahamas	West Grand Bahama	366.435	366.435	1
The Bahamas	East Grand Bahama	45.1199	45.1199	1
The Bahamas	North Abaco	40.6608	40.6608	1
The Bahamas	Central Abaco	111.498	111.498	1
The Bahamas	South Abaco	37.4376	37.4376	1
The Bahamas	North Andros	40.2132	40.2132	1
The Bahamas	Central Andros	11.7812	11.7812	1
The Bahamas	Mangrove Cay	3.77504	3.77504	1
The Bahamas	South Andros	11.4561	11.4561	1
The Bahamas	Exuma	67.5557	67.5557	1
The Bahamas	Spanish Wells	0	0	0
The Bahamas	Harbour Island	0	0	0
The Bahamas	North Eleuthera	37.1723	37.1723	1
The Bahamas	Central Eleuthera	7.78175	7.78175	1
The Bahamas	South Eleuthera	21.8773	21.8773	1
The Bahamas	Cat Island	14.6283	14.6283	1
The Bahamas	San Salvador	6.32742	6.32742	1
The Bahamas	Long Island	18.227	18.227	1
The Bahamas	Crooked Island	2.61892	2.61892	1
The Bahamas	Acklins	6.54251	6.54251	1
The Bahamas	Mayaguana	3.19841	3.19841	1
The Bahamas	Inagua	7.56224	7.56224	1
The Bahamas	Hope Town	0	0	0
Belize	NA	0	0	0
Belize	Belize	3.68359	1190.3	0.00309468
Belize	Cayo	0	986.525	0
Belize	Corozal	0	784.476	0
Belize	Orange Walk	0	498.514	0
Belize	Stann Creek	0	432.969	0
Belize	Toledo	0	423.418	0
Bermuda	Hamilton	0	0	0
Bermuda	Saint George	0	0	0
Bermuda	Devonshire	0	0	0
Bermuda	NA	0	0	0
Bermuda	Paget	0	0	0
Bermuda	Pembroke	0	553.152	0
Bermuda	Saint George's	0	0	0
Bermuda	Sandys	0	266.951	0
Bermuda	Smith's	0	0	0
Bermuda	Southampton	0	0	0
Bermuda	Warwick	0	0	0
Bolivia	Cochabamba	2812.84	21011.4	0.133872
Bolivia	Chuquisaca	623.301	6227.76	0.100084
Bolivia	El Beni	3931.8	4844.07	0.811673
Bolivia	La Paz	16829.6	31102.1	0.541108
Bolivia	Oruro	0	6149.98	0
Bolivia	Pando	1965.98	2113.95	0.930003
Bolivia	PotosÃ­	0	9056.74	0
Bolivia	Santa Cruz	31953.1	32258.4	0.990534
Bolivia	Tarija	1573.71	5409.74	0.290903
Brazil	GoiÃ¡s	71427.8	71616.6	0.997364
Brazil	SÃ£o Paulo	292839	460430	0.636011
Brazil	Pernambuco	94473.4	95790.4	0.986251
Brazil	Acre	9107.14	9107.14	1
Brazil	Amazonas	46487.9	50816.4	0.914821
Brazil	MaranhÃ£o	72958.6	76336.5	0.95575
Brazil	ParÃ¡	90546.4	95788	0.945279
Brazil	RondÃ´nia	7464.51	18858.1	0.395824
Brazil	Tocantins	6002.84	17976.2	0.333932
Brazil	Distrito Federal	34818.4	34818.4	1
Brazil	Mato Grosso do Sul	29165.5	29603.9	0.985191
Brazil	Minas Gerais	199391	216563	0.920709
Brazil	Mato Grosso	37330	38204.5	0.97711
Brazil	Rio Grande do Sul	109756	110020	0.997598
Brazil	ParanÃ¡	61026.2	115203	0.529729
Brazil	Santa Catarina	38292.7	70524.3	0.542971
Brazil	CearÃ¡	92501.5	93813.1	0.986019
Brazil	PiauÃ­	31988.9	33263.6	0.96168
Brazil	Alagoas	31357.5	31551.5	0.993849
Brazil	Bahia	125264	140926	0.888862
Brazil	EspÃ­rito Santo	34542.1	34869.9	0.990599
Brazil	ParaÃ­ba	38306.7	38306.7	1
Brazil	Rio de Janeiro	162632	166410	0.9773
Brazil	Rio Grande do Norte	34142.1	37404.1	0.91279
Brazil	Sergipe	23501.4	23711.6	0.991134
Brazil	Roraima	6284.91	6569.63	0.956661
Brazil	AmapÃ¡	11614.6	11614.7	0.999988
Barbados	Christ Church	0	566.414	0
Barbados	Saint Andrew	0	0	0
Barbados	Saint George	0	503.548	0
Barbados	Saint James	0	417.319	0
Barbados	Saint John	0	0	0
Barbados	Saint Joseph	0	174.142	0
Barbados	Saint Lucy	0	187.953	0
Barbados	Saint Michael	0	1090.97	0
Barbados	Saint Peter	0	0	0
Barbados	Saint Philip	0	396.464	0
Barbados	Saint Thomas	0	0	0
Canada	Manitoba	0	13321	0
Canada	Saskatchewan	0	11231.4	0
Canada	Alberta	0	45045.7	0
Canada	British Columbia	0	42827.7	0
Canada	Nunavut	0	288.669	0
Canada	Northwest Territories	0	483.265	0
Canada	Yukon	0	448.24	0
Canada	Ontario	0	146088	0
Canada	QuÃ©bec	0	73861.6	0
Canada	New Brunswick	0	7477.72	0
Canada	Nova Scotia	0	8470.14	0
Canada	Newfoundland and Labrador	0	5030.31	0
Canada	Prince Edward Island	0	858.417	0
Chile	AisÃ©n del General Carlos IbÃ¡Ã±ez del Campo	0	1254.46	0
Chile	Magallanes y AntÃ¡rtica Chilena	0	1385.2	0
Chile	TarapacÃ¡	212.735	4215.1	0.0504698
Chile	Arica y Parinacota	63.1018	1800.47	0.0350475
Chile	Antofagasta	758.011	7051.06	0.107503
Chile	NA	604.044	3308.84	0.182555
Chile	Coquimbo	5330.21	8862.82	0.601413
Chile	RegiÃ³n Metropolitana de Santiago	557.449	88007.7	0.0063341
Chile	NA	5599.53	21016.8	0.266432
Chile	La AraucanÃ­a	0	12239.8	0
Chile	Los RÃ­os	0	3565.03	0
Chile	BÃ­o-BÃ­o	0	23804.1	0
Chile	Libertador General Bernardo O'Higgins	173.407	10573.2	0.0164007
Chile	Los Lagos	0	10101.5	0
Chile	Maule	0	11662	0
Colombia	Amazonas	1426.51	1426.51	1
Colombia	Antioquia	11731.9	78992.9	0.148518
Colombia	BoyacÃ¡	5512.15	15107.4	0.364865
Colombia	CÃ³rdoba	24415.4	25137.1	0.971291
Colombia	Santander	19083.9	26325.8	0.724912
Colombia	La Guajira	11954.7	14097	0.84803
Colombia	San AndrÃ©s y Providencia	0	2024.96	0
Colombia	Caldas	0	10193.9	0
Colombia	Cundinamarca	4630.19	53247.4	0.0869562
Colombia	Bogota	0	94622.7	0
Colombia	QuindÃ­o	0	7448.4	0
Colombia	Risaralda	0	11599.9	0
Colombia	Tolima	405.719	16865.1	0.0240566
Colombia	CaquetÃ¡	1433.63	6704.07	0.213844
Colombia	Cauca	2688.15	17489.5	0.153701
Colombia	Huila	197.234	14729.2	0.0133906
Colombia	NariÃ±o	15549.5	21694.6	0.716747
Colombia	Putumayo	327.521	5169.91	0.0633514
Colombia	Valle del Cauca	41694.2	52542.2	0.793537
Colombia	AtlÃ¡ntico	26086.7	30922.4	0.843619
Colombia	BolÃ­var	27608.5	28964.3	0.953191
Colombia	Cesar	8880.19	11860.2	0.748738
Colombia	ChocÃ³	6182.8	6502.78	0.950795
Colombia	Magdalena	10463.6	17218.6	0.607691
Colombia	Sucre	9844.13	11349.2	0.867389
Colombia	Arauca	1821.09	4241.07	0.429394
Colombia	Norte de Santander	4612.48	13459.2	0.342702
Colombia	Casanare	1848.55	9252.03	0.1998
Colombia	Guaviare	1846.29	1854.25	0.995709
Colombia	GuainÃ­a	1131.4	1131.4	1
Colombia	Meta	1643.29	12197.6	0.134722
Colombia	VaupÃ©s	1025.82	1025.82	1
Colombia	Vichada	1007.46	1007.46	1
Costa Rica	Cartago	3142.05	4984.29	0.63039
Costa Rica	Heredia	8283.49	8283.49	1
Costa Rica	LimÃ³n	2537.66	4615.47	0.549817
Costa Rica	Puntarenas	3190.4	4287.89	0.744049
Costa Rica	San JosÃ©	14044.3	14405.6	0.974918
Costa Rica	Alajuela	9319.88	9592.41	0.971589
Costa Rica	Guanacaste	2516.13	3963.71	0.634792
Cuba	NA	2.69572	7.03162	0.383371
Cuba	Cienfuegos	0	4311.09	0
Cuba	Isla de la Juventud	864.291	864.291	1
Cuba	Pinar del RÃ­o	2035.27	7051.93	0.288612
Cuba	Sancti SpÃ­ritus	222.729	4844.34	0.0459773
Cuba	Ciego de Ãvila	97.0541	4145.58	0.0234114
Cuba	CamagÃ¼ey	612.217	7364.59	0.0831299
Cuba	GuantÃ¡namo	4564.01	5041.05	0.905369
Cuba	Granma	2726.75	7991.15	0.341221
Cuba	HolguÃ­n	2605.61	10094.7	0.258118
Cuba	Las Tunas	95.44	5548.22	0.0172019
Cuba	Santiago de Cuba	6193.83	10776.2	0.574771
Cuba	Ciudad de la Habana	7189.39	16254	0.442316
Cuba	NA	724.53	4851.69	0.149336
Cuba	Matanzas	43.3414	6133.53	0.0070663
Cuba	Villa Clara	0	7169.04	0
Cuba	NA	0	6950.16	0
CuraÃ§ao	CUW-00 (CuraÃ§ao aggregation)	0	1367.39	0
Cayman Islands	Cayman Islands	1012.52	1012.52	1
Dominica	Saint Andrew	0	31.9648	0
Dominica	Saint David	28.1028	63.5273	0.442373
Dominica	Saint George	0	404.045	0
Dominica	Saint John	0	76.6234	0
Dominica	Saint Joseph	0	57.8185	0
Dominica	Saint Luke	0	0	0
Dominica	Saint Mark	0	103.745	0
Dominica	Saint Patrick	0	49.9681	0
Dominica	Saint Paul	0	83.1117	0
Dominica	Saint Peter	0	0	0
Dominican Republic	Santiago	10731.4	10748.3	0.998432
Dominican Republic	Santiago RodrÃ­guez	573.792	573.792	1
Dominican Republic	Valverde	2271.2	2271.2	1
Dominican Republic	San Juan	2212.64	2259.98	0.979055
Dominican Republic	Santo Domingo	29325.1	29325.1	1
Dominican Republic	SÃ¡nchez RamÃ­rez	372.539	1741.07	0.213971
Dominican Republic	San Pedro de MacorÃ­s	3597.25	3597.25	1
Dominican Republic	Monte Cristi	1948.9	1948.9	1
Dominican Republic	Puerto Plata	2485.38	2485.38	1
Dominican Republic	DajabÃ³n	1624.26	1624.26	1
Dominican Republic	Espaillat	2878.55	2878.55	1
Dominican Republic	Hermanas	1023.66	1023.66	1
Dominican Republic	Bahoruco	1438.67	1438.67	1
Dominican Republic	Barahona	2395.35	2395.35	1
Dominican Republic	Independencia	1155.61	1155.61	1
Dominican Republic	La Estrelleta	847.396	847.396	1
Dominican Republic	Pedernales	442.732	442.732	1
Dominican Republic	Azua	2144.43	2513.37	0.853208
Dominican Republic	La Vega	2153.4	4643.01	0.463794
Dominican Republic	MonseÃ±or Nouel	0	2043.4	0
Dominican Republic	Peravia	2141.88	2141.88	1
Dominican Republic	San JosÃ© de Ocoa	369.479	534.575	0.691164
Dominican Republic	Duarte	3170.79	3170.79	1
Dominican Republic	Hato Mayor	1139.26	1139.26	1
Dominican Republic	Monte Plata	2548.65	2678.43	0.951546
Dominican Republic	MarÃ­a Trinidad SÃ¡nchez	1971.44	1971.44	1
Dominican Republic	SamanÃ¡	1291.69	1291.69	1
Dominican Republic	San CristÃ³bal	4276.42	4357.68	0.981351
Dominican Republic	Distrito Nacional	9067.74	9067.74	1
Dominican Republic	El Seybo	1025.17	1025.17	1
Dominican Republic	La Altagracia	6720.48	6720.48	1
Dominican Republic	La Romana	1855.95	1855.95	1
Ecuador	Azuay	5660.18	8717.6	0.649281
Ecuador	El Oro	800.719	6618.88	0.120975
Ecuador	Loja	2463.77	4874.8	0.50541
Ecuador	Zamora Chinchipe	12.647	1243.27	0.0101724
Ecuador	GalÃ¡pagos	61.828	181.06	0.341479
Ecuador	Bolivar	2177.08	2240.27	0.971794
Ecuador	CaÃ±ar	2639.87	2639.87	1
Ecuador	Cotopaxi	782.943	4616.93	0.169581
Ecuador	Guayas	8696.37	36676.9	0.237108
Ecuador	Los Rios	9319.89	9319.89	1
Ecuador	Manabi	4600.29	14755.8	0.311762
Ecuador	Chimborazo	4576.1	5072.05	0.90222
Ecuador	Morona Santiago	438.923	1970	0.222804
Ecuador	Orellana	263.39	2371.71	0.111055
Ecuador	Pichincha	6878.41	31095.3	0.221204
Ecuador	Pastaza	86.4598	1163.63	0.074302
Ecuador	Napo	176.176	5645.58	0.031206
Ecuador	Tungurahua	92.86	1651	0.0562446
Ecuador	Esmeraldas	7253.39	7300.13	0.993598
Ecuador	Carchi	1071.36	2188.46	0.489548
Ecuador	Imbabura	2847.62	4659.1	0.611195
Ecuador	Sucumbios	592.319	2474.47	0.239373
Ecuador	NA	0	2166.79	0
Ecuador	NA	4773.46	4853.88	0.983432
Falkland Islands	Falkland Islands	0	6.15652	0
France	Martinique	2698.92	4195.31	0.643319
France	Guyane franÃ§aise	3323.05	3332.31	0.997219
France	Guadeloupe	1089.83	3286.43	0.331616
Grenada	Saint Andrew	0	216.093	0
Grenada	Saint David	0	0	0
Grenada	Saint George	0	256.08	0
Grenada	Saint John	0	116.945	0
Grenada	Saint Mark	0	0	0
Grenada	Saint Patrick	0	144.96	0
Greenland	NA	0	0.927308	0
Greenland	NA	0	180.629	0
Greenland	NA	0	27.8273	0
Greenland	NA	0	66.3153	0
Greenland	NA	0	0	0
Greenland	NA	0	33.1221	0
Guatemala	Baja Verapaz	1085.56	3821	0.284103
Guatemala	Huehuetenango	6035.65	14603.4	0.413305
Guatemala	PetÃ©n	0	8705.2	0
Guatemala	Quezaltenango	8766.94	8766.94	1
Guatemala	Retalhuleu	4253.4	4253.4	1
Guatemala	San Marcos	12495	12495	1
Guatemala	Alta Verapaz	73.5918	14473.1	0.00508475
Guatemala	Chimaltenango	6913.88	6913.88	1
Guatemala	Escuintla	7544.13	8495.18	0.888048
Guatemala	Guatemala	24352.2	34798.7	0.6998
Guatemala	SuchitepÃ©quez	6545.73	6545.73	1
Guatemala	SacatepÃ©quez	6273.1	6273.1	1
Guatemala	SololÃ¡	5817.65	5817.65	1
Guatemala	TotonicapÃ¡n	6570.78	6570.78	1
Guatemala	El Progreso	0	1937.82	0
Guatemala	Santa Rosa	2482.69	4667.15	0.53195
Guatemala	Izabal	247.623	4937.47	0.0501519
Guatemala	Chiquimula	0	4208.25	0
Guatemala	Jalapa	0	4003.55	0
Guatemala	Jutiapa	2528.38	5536.92	0.456639
Guatemala	Zacapa	0	2825.51	0
Guatemala	QuichÃ©	9611.78	11898.7	0.807803
Guyana	Mahaica-Berbice	871.222	871.729	0.999418
Guyana	Potaro-Siparuni	61.4495	117.533	0.522829
Guyana	Upper Takutu-Upper Essequibo	358.441	366.092	0.9791
Guyana	Upper Demerara-Berbice	272.623	273.304	0.99751
Guyana	Barima-Waini	298.825	298.825	1
Guyana	Pomeroon-Supenaam	104.049	191.436	0.543516
Guyana	East Berbice-Corentyne	2316.85	2316.85	1
Guyana	Demerara-Mahaica	2065.04	2065.04	1
Guyana	Essequibo Islands-West Demerara	524.878	524.878	1
Guyana	Cuyuni-Mazaruni	349.269	349.269	1
Honduras	AtlÃ¡ntida	3702.89	3810.76	0.971695
Honduras	ColÃ³n	3693.18	3712.94	0.994679
Honduras	Francisco MorazÃ¡n	1130.75	16472.8	0.0686433
Honduras	Gracias a Dios	981.976	1094.13	0.897498
Honduras	Islas de la BahÃ­a	216.027	216.027	1
Honduras	Olancho	164.93	5952.96	0.0277055
Honduras	Yoro	4587.62	5812.51	0.789267
Honduras	Valle	257.74	1761.28	0.146337
Honduras	Comayagua	89.5344	6221.77	0.0143905
Honduras	CortÃ©s	4376.43	17864.9	0.244974
Honduras	IntibucÃ¡	485.473	2775.77	0.174897
Honduras	La Paz	319.108	2079.09	0.153485
Honduras	Santa BÃ¡rbara	0	5303.84	0
Honduras	CopÃ¡n	0	4515	0
Honduras	Lempira	1475.02	3584.91	0.411453
Honduras	Ocotepeque	285.762	1780.09	0.160533
Honduras	Choluteca	695.141	4669.08	0.148882
Honduras	El ParaÃ­so	687.131	5116.46	0.134298
Haiti	Grand'Anse	6585.53	6585.53	1
Haiti	NA	3759.58	3759.58	1
Haiti	Nord-Ouest	7891.49	7891.49	1
Haiti	Sud	8846.09	8846.09	1
Haiti	L'Artibonite	19621.6	24979.5	0.785508
Haiti	Centre	8745.96	8939.24	0.978378
Haiti	Nord-Est	1954.76	3694.12	0.529155
Haiti	Nord	9321.87	12266.9	0.75992
Haiti	Ouest	41178.5	44540.4	0.924519
Haiti	Sud-Est	6520.32	6520.32	1
Jamaica	Clarendon	2717.75	2717.75	1
Jamaica	Hanover	580.025	580.025	1
Jamaica	Manchester	1783.73	1783.73	1
Jamaica	Saint Elizabeth	1575.01	1575.01	1
Jamaica	Saint James	1720.42	1720.42	1
Jamaica	Trelawny	746.035	746.035	1
Jamaica	Westmoreland	1415.79	1415.79	1
Jamaica	Kingston	2473.32	2473.32	1
Jamaica	Portland	801.879	801.879	1
Jamaica	Saint Ann	1675.5	1675.5	1
Jamaica	Saint Catherine	5798.4	5798.4	1
Jamaica	Saint Mary	1075.99	1075.99	1
Jamaica	Saint Andrew	4655.39	4655.39	1
Jamaica	Saint Thomas	1239.31	1239.31	1
Saint Kitts and Nevis	Christ Church Nichola Town	0	0	0
Saint Kitts and Nevis	Saint Anne Sandy Point	0	0	0
Saint Kitts and Nevis	Saint George Basseterre	0	350.628	0
Saint Kitts and Nevis	Saint George Gingerland	0	0	0
Saint Kitts and Nevis	Saint James Windward	0	0	0
Saint Kitts and Nevis	Saint John Capesterre	0	134.781	0
Saint Kitts and Nevis	Saint John Figtree	0	0	0
Saint Kitts and Nevis	Saint Mary Cayon	0	0	0
Saint Kitts and Nevis	Saint Paul Capesterre	0	0	0
Saint Kitts and Nevis	Saint Paul Charlestown	0	173.151	0
Saint Kitts and Nevis	Saint Peter Basseterre	0	0	0
Saint Kitts and Nevis	Saint Thomas Lowland	0	0	0
Saint Kitts and Nevis	Saint Thomas Middle Island	0	175.228	0
Saint Kitts and Nevis	Trinity Palmetto Point	0	0	0
Saint Lucia	Ansela-Raye	0	392.505	0
Saint Lucia	Castries	0	280.586	0
Saint Lucia	Choiseul	0	150.718	0
Saint Lucia	Dauphin	0	0	0
Saint Lucia	Dennery	0	0	0
Saint Lucia	Gros Islet	560.635	560.635	1
Saint Lucia	Laborie	0	0	0
Saint Lucia	Micoud	0	0	0
Saint Lucia	Praslin	0	72.6291	0
Saint Lucia	Soufriere	0	96.5859	0
Saint Lucia	Vieux Fort	0	367.898	0
Saint Martin	Saint-Martin	0	0	0
Mexico	Baja California	18844.4	33973	0.554688
Mexico	Baja California Sur	8293.52	9043.77	0.917043
Mexico	Coahuila	3218.39	33272.2	0.0967291
Mexico	Chihuahua	1000.66	39561.9	0.0252934
Mexico	Durango	972.614	18491.5	0.0525979
Mexico	Sinaloa	24481.2	28823	0.849363
Mexico	Sonora	5097.95	31727.3	0.160681
Mexico	Zacatecas	2887.88	17586.9	0.164207
Mexico	Nuevo LeÃ³n	98526.9	100034	0.984932
Mexico	San Luis PotosÃ­	18955.7	29320.3	0.646505
Mexico	Tamaulipas	4822.82	36215.1	0.133171
Mexico	Aguascalientes	12787.4	13974.4	0.91506
Mexico	Colima	7167.32	8943.42	0.801407
Mexico	Jalisco	93159.6	99040.5	0.940621
Mexico	MichoacÃ¡n	47364.2	52475.4	0.9026
Mexico	Nayarit	11877.5	13069.1	0.908823
Mexico	Campeche	4590.51	8201.9	0.559688
Mexico	Oaxaca	34820	45975.7	0.757355
Mexico	Puebla	66546.8	67692	0.983082
Mexico	Tabasco	230.386	26945.9	0.00854994
Mexico	Tlaxcala	15174.6	15174.6	1
Mexico	Distrito Federal	75305.3	75305.3	1
Mexico	Guanajuato	64390.7	67666.1	0.951595
Mexico	Guerrero	28498.1	38426.4	0.741626
Mexico	Hidalgo	30314.2	35405.7	0.856195
Mexico	MÃ©xico	207110	207110	1
Mexico	Morelos	16659.3	21212.1	0.78537
Mexico	QuerÃ©taro	25053.8	26389.9	0.94937
Mexico	Veracruz	40813.6	93586.6	0.436105
Mexico	Chiapas	21829.9	61743.8	0.353556
Mexico	Quintana Roo	7056.27	15802.2	0.446536
Mexico	YucatÃ¡n	16106.8	23666.7	0.680568
Montserrat	Saint Anthony	0	22.9475	0
Montserrat	Saint Georges	0	0	0
Montserrat	Saint Peter	0	41.0099	0
Nicaragua	Rivas	1973.9	2524.24	0.781978
Nicaragua	RÃƒÂ­o San Juan	1778.02	1778.02	1
Nicaragua	AtlÃ¡ntico Sur	3396.6	4106.38	0.827151
Nicaragua	Carazo	458.163	2234.81	0.205013
Nicaragua	Granada	22.6915	2049.45	0.011072
Nicaragua	Jinotega	99.0855	5461.83	0.0181414
Nicaragua	AtlÃ¡ntico Norte	3984.58	6122.69	0.650788
Nicaragua	LeÃ³n	118.582	4062.13	0.0291921
Nicaragua	Managua	345.641	22188.7	0.0155773
Nicaragua	Masaya	0	3522.87	0
Nicaragua	Chinandega	224.514	4146.09	0.0541507
Nicaragua	EstelÃ­	1255.67	2655.43	0.472867
Nicaragua	Madriz	839.908	1690.83	0.496744
Nicaragua	Matagalpa	540.244	6840.2	0.0789808
Nicaragua	Nueva Segovia	56.6793	3044.77	0.0186153
Nicaragua	Boaco	22.8847	1803.91	0.0126862
Nicaragua	Chontales	130.563	1797.76	0.0726256
Caribbean Netherlands	Bonaire	0	220.152	0
Panama	ChiriquÃ­	4441.44	4557.77	0.974475
Panama	CoclÃ©	2744.68	2744.68	1
Panama	ColÃ³n	2900.01	2900.01	1
Panama	Herrera	1307.1	1307.1	1
Panama	Los Santos	858.843	858.843	1
Panama	Panama	22551.2	22563.3	0.999461
Panama	Veraguas	2451.87	2451.87	1
Panama	DariÃ©n	547.929	547.929	1
Panama	Kuna Yala	287.896	287.896	1
Panama	Bocas del Toro	1101.92	1647.09	0.66901
Panama	NgÃ¶be BuglÃ©	1760.23	1890	0.931339
Panama	EmberÃ¡	119.13	119.13	1
Peru	Callao	0	20767.4	0
Peru	Lambayeque	3290.21	13595.8	0.242002
Peru	Piura	14794.7	20571.3	0.719194
Peru	Tumbes	334.433	2834.16	0.118001
Peru	ApurÃ­mac	2912.26	4308.74	0.675897
Peru	Arequipa	2554.81	16182.3	0.157877
Peru	Cusco	8146.96	13665.7	0.596162
Peru	Madre de Dios	1628.14	1629.81	0.998973
Peru	Callao	2174.08	16705.8	0.130139
Peru	Moquegua	637.208	2628.64	0.24241
Peru	Tacna	1983.83	3673.29	0.540071
Peru	Ancash	5856.5	11416.8	0.512975
Peru	Cajamarca	10147.6	15536.5	0.653143
Peru	HuÃ¡nuco	2200.95	8712.9	0.252609
Peru	La Libertad	5057.91	21388.8	0.236474
Peru	Pasco	926.543	3761.31	0.246335
Peru	San MartÃ­n	6437.23	10515	0.612196
Peru	Ucayali	6327.69	6327.69	1
Peru	Amazonas	3197.36	4559.08	0.701317
Peru	Loreto	11681.8	11790.3	0.990797
Peru	Ayacucho	1298.76	7817.06	0.166144
Peru	Lima Province	0	104496	0
Peru	Huancavelica	108.16	5946.41	0.0181891
Peru	Ica	5246.53	9177.5	0.571673
Peru	JunÃ­n	5549.2	16247.3	0.341546
Peru	Lima	2084.62	12083.2	0.172522
Puerto Rico	Puerto Rico	34846.2	34846.2	1
Paraguay	AsunciÃ³n	5606.83	5606.83	1
Paraguay	Alto Paraguay	66.3283	249.102	0.266269
Paraguay	BoquerÃ³n	174.11	702.774	0.247746
Paraguay	ConcepciÃ³n	1477.87	2067.43	0.714834
Paraguay	Cordillera	3081.32	3081.32	1
Paraguay	Presidente Hayes	1821.49	2683.36	0.678808
Paraguay	San Pedro	4616.78	4680.59	0.986368
Paraguay	Central	21012.2	21012.2	1
Paraguay	GuairÃ¡	2305.04	2305.04	1
Paraguay	Misiones	1265.71	1265.71	1
Paraguay	Ã‘eembucÃº	827.707	827.707	1
Paraguay	ParaguarÃ­	2333.13	2333.13	1
Paraguay	Amambay	1824.86	1824.86	1
Paraguay	Alto ParanÃ¡	3029.65	9767.55	0.310175
Paraguay	CaaguazÃº	5959.61	5959.61	1
Paraguay	CaazapÃ¡	1943.41	1943.41	1
Paraguay	CanindeyÃº	2396.21	2505.08	0.956539
Paraguay	ItapÃºa	7217.98	7217.98	1
South Georgia and the Islands	South Georgia and the South Sandwich Islands	0	0	0
El Salvador	AhuachapÃ¡n	1923.32	3349.8	0.574158
El Salvador	CabaÃ±as	900.977	1700.13	0.529945
El Salvador	CuscatlÃ¡n	680.119	3146.34	0.216162
El Salvador	La Libertad	1740.27	9585.4	0.181554
El Salvador	La Paz	0	3697.05	0
El Salvador	Sonsonate	960.62	5617.84	0.170994
El Salvador	San Salvador	933.773	15848.8	0.0589177
El Salvador	La UniÃ³n	425.95	1792.07	0.237686
El Salvador	MorazÃ¡n	247.867	1726.51	0.143566
El Salvador	San Miguel	0	5150.62	0
El Salvador	San Vicente	0	2262.74	0
El Salvador	UsulutÃ¡n	43.5196	3434.47	0.0126714
El Salvador	Chalatenango	1986.08	2030.71	0.978026
El Salvador	Santa Ana	6326.97	6540.61	0.967337
Saint Pierre and Miquelon	St.-Pierre	0	41.8799	0
Saint Pierre and Miquelon	Miquelon-Langlade	0	6.51089	0
Suriname	Nickerie	293.471	293.471	1
Suriname	Brokopondo	148.32	148.32	1
Suriname	Marowijne	213.475	213.475	1
Suriname	Para	416.435	416.435	1
Suriname	Sipaliwini	418.47	433.212	0.96597
Suriname	Commewijne	661.187	661.187	1
Suriname	Coronie	162.491	162.491	1
Suriname	Paramaribo	1635.21	1635.21	1
Suriname	Saramacca	371.251	371.251	1
Suriname	Wanica	1430.88	1430.88	1
Turks and Caicos Islands	Middle Caicos	0.570809	0.570809	1
Turks and Caicos Islands	North Caicos	3.65564	3.65564	1
Turks and Caicos Islands	Providencales and West Caicos	0	0	0
Turks and Caicos Islands	South and East Caicos	0	0	0
Trinidad and Tobago	NA	55.0296	55.0296	1
Trinidad and Tobago	NA	448.943	448.943	1
Trinidad and Tobago	NA	1104.42	1104.42	1
Trinidad and Tobago	NA	1316.26	1316.26	1
Trinidad and Tobago	NA	911.674	911.674	1
Trinidad and Tobago	NA	1104.55	1104.55	1
Trinidad and Tobago	NA	402.336	402.336	1
Trinidad and Tobago	NA	2106.81	2106.81	1
Trinidad and Tobago	NA	1112.98	1112.98	1
Trinidad and Tobago	NA	2704.75	2704.75	1
Trinidad and Tobago	NA	824.586	824.586	1
Trinidad and Tobago	NA	0	0	0
Trinidad and Tobago	NA	977.437	977.437	1
Trinidad and Tobago	San Fernando	834.98	834.98	1
Trinidad and Tobago	NA	0	0	0
Trinidad and Tobago	Port of Spain	0	0	0
Uruguay	Salto	1522.21	1522.21	1
Uruguay	Soriano	847.056	847.056	1
Uruguay	Cerro Largo	933.805	933.805	1
Uruguay	Durazno	644.389	644.389	1
Uruguay	Rivera	1038.27	1038.27	1
Uruguay	TacuarembÃ³	767.481	767.481	1
Uruguay	Treinta y Tres	544.483	544.483	1
Uruguay	Canelones	4744.26	5472.83	0.866875
Uruguay	Florida	697.436	697.436	1
Uruguay	Lavalleja	492.32	492.32	1
Uruguay	Maldonado	1189.11	2198.98	0.540755
Uruguay	Montevideo	1270.24	8997.3	0.14118
Uruguay	Rocha	571.767	571.767	1
Uruguay	Colonia	1165.24	1165.24	1
Uruguay	San JosÃ©	1171.33	1171.33	1
Uruguay	Artigas	767.298	767.298	1
Uruguay	Flores	220.123	220.123	1
Uruguay	PaysandÃº	764.899	764.899	1
Uruguay	RÃ­o Negro	364.826	364.826	1
United States of America	Massachusetts	0	66505.6	0
United States of America	Minnesota	0	59197	0
United States of America	Montana	0	10788.1	0
United States of America	North Dakota	0	6488.89	0
United States of America	Hawaii	144.544	15685.2	0.00921528
United States of America	Idaho	0	19835.8	0
United States of America	Washington	0	74375.1	0
United States of America	Arizona	0	81041.9	0
United States of America	California	47633.5	407583	0.116868
United States of America	Colorado	0	60549.8	0
United States of America	Nevada	0	37191.8	0
United States of America	New Mexico	0	23526.5	0
United States of America	Oregon	0	43138.5	0
United States of America	Utah	0	33972.1	0
United States of America	Wyoming	0	6438.2	0
United States of America	Arkansas	0	32470.4	0
United States of America	Iowa	0	32349.4	0
United States of America	Kansas	0	28815.3	0
United States of America	Missouri	0	64685.7	0
United States of America	Nebraska	0	19837.3	0
United States of America	Oklahoma	0	41278.5	0
United States of America	South Dakota	0	8730.92	0
United States of America	Louisiana	0	47212.6	0
United States of America	Texas	0	306943	0
United States of America	Connecticut	0	35932.2	0
United States of America	New Hampshire	0	14377.4	0
United States of America	Rhode Island	0	9760.4	0
United States of America	Vermont	0	6400.22	0
United States of America	Alabama	0	51730.9	0
United States of America	Florida	6835.77	214594	0.0318545
United States of America	Georgia	0	116376	0
United States of America	Mississippi	0	32348.1	0
United States of America	South Carolina	0	54581.1	0
United States of America	Illinois	0	147623	0
United States of America	Indiana	0	69598.9	0
United States of America	Kentucky	0	45889.1	0
United States of America	North Carolina	0	111580	0
United States of America	Ohio	0	128195	0
United States of America	Tennessee	0	70722.5	0
United States of America	Virginia	0	90175.8	0
United States of America	Wisconsin	0	66435.3	0
United States of America	West Virginia	0	19004.5	0
United States of America	Delaware	0	11049.4	0
United States of America	District of Columbia	0	6845.15	0
United States of America	Maryland	0	61342.8	0
United States of America	New Jersey	0	89153.9	0
United States of America	New York	0	175124	0
United States of America	Pennsylvania	0	130823	0
United States of America	Maine	0	13043.2	0
United States of America	Michigan	0	104682	0
United States of America	Alaska	0	7785.33	0
US Naval Base Guantanamo Bay	NA	25.2677	25.2677	1
Saint Vincent and the Grenadines	Charlotte	0	0	0
Saint Vincent and the Grenadines	Grenadines	0	0	0
Saint Vincent and the Grenadines	Saint Andrew	0	188.996	0
Saint Vincent and the Grenadines	Saint David	0	56.6454	0
Saint Vincent and the Grenadines	Saint George	0	0	0
Saint Vincent and the Grenadines	Saint Patrick	0	0	0
Venezuela	NA	0	0	0
Venezuela	FalcÃ³n	9695.29	10416.4	0.930773
Venezuela	Apure	2610.95	6161.45	0.423756
Venezuela	Barinas	1973.76	10424.6	0.189337
Venezuela	MÃ©rida	4290.15	9667.92	0.443752
Venezuela	TÃ¡chira	2377.86	15377.4	0.154633
Venezuela	Trujillo	5522.81	7825.79	0.705719
Venezuela	Zulia	34195.4	45776	0.747016
Venezuela	Cojedes	3631.32	3963.65	0.916155
Venezuela	Carabobo	27564.1	27564.1	1
Venezuela	Lara	6511.29	19273.7	0.337833
Venezuela	Portuguesa	1823.36	9750.2	0.187007
Venezuela	Yaracuy	6657.96	7729.52	0.861367
Venezuela	Amazonas	1638.86	1902	0.861652
Venezuela	BolÃ­var	17162.4	18446.5	0.930387
Venezuela	AnzoÃ¡tegui	14990.2	17278.8	0.867547
Venezuela	Aragua	18466.9	18466.9	1
Venezuela	Vargas	8505.15	8505.15	1
Venezuela	Distrito Capital	8811.37	8811.37	1
Venezuela	Dependencias Federales	0	0	0
Venezuela	GuÃ¡rico	5498.07	8327.93	0.660196
Venezuela	Monagas	9721.85	10614.7	0.915888
Venezuela	Miranda	34844	34844	1
Venezuela	Nueva Esparta	5167.95	5232.77	0.987614
Venezuela	Sucre	9112.09	9333.01	0.97633
Venezuela	Delta Amacuro	3932.26	3932.26	1
British Virgin Islands	British Virgin Islands	0	96.7556	0
United States Virgin Islands	Saint John Island	0	0	0
United States Virgin Islands	Saint Croix Island	0	477.029	0

## Sheet: Agreement_distribution
Country	State/province/department	population_at_risk (only_agreement_OROV_distribution)	overall_population (total population_2020_estimates)	local_incidence
Aruba	Aruba	0	1105.86	0
Anguilla	NA	0	0	0
Anguilla	Blowing Point	0	0	0
Anguilla	East End	0	0	0
Anguilla	George Hill	0	0	0
Anguilla	Island Harbour	0	0	0
Anguilla	North Hill	0	0	0
Anguilla	North Side	0	0	0
Anguilla	Sandy Ground	0	0	0
Anguilla	Sandy Hill	0	0	0
Anguilla	South Hill	0	0	0
Anguilla	Stoney Ground	0	0	0
Anguilla	The Farrington	0	143.977	0
Anguilla	The Quarter	0	0	0
Anguilla	The Valley	0	0	0
Anguilla	West End	0	0	0
Argentina	Santa Cruz	0	3599.46	0
Argentina	Tierra del Fuego	0	1287.73	0
Argentina	San Juan	0	7036.86	0
Argentina	Chubut	0	6415.81	0
Argentina	Mendoza	0	18832.5	0
Argentina	NeuquÃ©n	0	5313.58	0
Argentina	NA	5.45232	155273	3.51144e-05
Argentina	La Pampa	0	3397.66	0
Argentina	RÃ­o Negro	0	8818.18	0
Argentina	San Luis	0	5004.14	0
Argentina	CÃ³rdoba	37.8811	37383.9	0.0010133
Argentina	Catamarca	0	4379.66	0
Argentina	Jujuy	793.305	7213.18	0.10998
Argentina	La Rioja	0	4028.16	0
Argentina	Salta	3708.11	14904.5	0.248792
Argentina	Santiago del Estero	3.82224	9417.63	0.00040586
Argentina	TucumÃ¡n	362.599	15297.9	0.0237026
Argentina	Chaco	0	12255.1	0
Argentina	Formosa	0	5681.54	0
Argentina	Corrientes	2.79655	10849.5	0.000257758
Argentina	Entre RÃ­os	525.361	14738.7	0.035645
Argentina	Santa Fe	0.2412	33969.9	7.10039e-06
Argentina	Misiones	775.01	11690	0.066297
Argentina	Ciudad de Buenos Aires	0	55293.9	0
Antigua and Barbuda	Barbuda	0	8.32222	0
Antigua and Barbuda	Saint George	0	235.733	0
Antigua and Barbuda	Saint Peter	0	0	0
Antigua and Barbuda	Saint Philip	0	33.168	0
Antigua and Barbuda	Saint Paul	0	158.277	0
Antigua and Barbuda	Saint Mary	0	183.664	0
Antigua and Barbuda	Saint John	0	0	0
The Bahamas	New Providence	0	3057.98	0
The Bahamas	City of Freeport	0	0	0
The Bahamas	West Grand Bahama	0	366.435	0
The Bahamas	East Grand Bahama	0	45.1199	0
The Bahamas	North Abaco	0	40.6608	0
The Bahamas	Central Abaco	0	111.498	0
The Bahamas	South Abaco	0	37.4376	0
The Bahamas	North Andros	0	40.2132	0
The Bahamas	Central Andros	0	11.7812	0
The Bahamas	Mangrove Cay	0	3.77504	0
The Bahamas	South Andros	0	11.4561	0
The Bahamas	Exuma	0	67.5557	0
The Bahamas	Spanish Wells	0	0	0
The Bahamas	Harbour Island	0	0	0
The Bahamas	North Eleuthera	0	37.1723	0
The Bahamas	Central Eleuthera	0	7.78175	0
The Bahamas	South Eleuthera	0	21.8773	0
The Bahamas	Cat Island	0	14.6283	0
The Bahamas	San Salvador	0	6.32742	0
The Bahamas	Long Island	0	18.227	0
The Bahamas	Crooked Island	0	2.61892	0
The Bahamas	Acklins	0	6.54251	0
The Bahamas	Mayaguana	0	3.19841	0
The Bahamas	Inagua	0	7.56224	0
The Bahamas	Hope Town	0	0	0
Belize	NA	0	0	0
Belize	Belize	0	1190.3	0
Belize	Cayo	0	986.525	0
Belize	Corozal	0	784.476	0
Belize	Orange Walk	0	498.514	0
Belize	Stann Creek	0	432.969	0
Belize	Toledo	0	423.418	0
Bermuda	Hamilton	0	0	0
Bermuda	Saint George	0	0	0
Bermuda	Devonshire	0	0	0
Bermuda	NA	0	0	0
Bermuda	Paget	0	0	0
Bermuda	Pembroke	0	553.152	0
Bermuda	Saint George's	0	0	0
Bermuda	Sandys	0	266.951	0
Bermuda	Smith's	0	0	0
Bermuda	Southampton	0	0	0
Bermuda	Warwick	0	0	0
Bolivia	Cochabamba	1571.56	21011.4	0.0747955
Bolivia	Chuquisaca	288.319	6227.76	0.0462957
Bolivia	El Beni	3243.47	4844.07	0.669575
Bolivia	La Paz	10028.4	31102.1	0.322434
Bolivia	Oruro	0	6149.98	0
Bolivia	Pando	1765.57	2113.95	0.835201
Bolivia	PotosÃ­	0	9056.74	0
Bolivia	Santa Cruz	29082.1	32258.4	0.901534
Bolivia	Tarija	1340.69	5409.74	0.247829
Brazil	GoiÃ¡s	62563.9	71616.6	0.873595
Brazil	SÃ£o Paulo	110059	460430	0.239035
Brazil	Pernambuco	76484.5	95790.4	0.798457
Brazil	Acre	8029.27	9107.14	0.881645
Brazil	Amazonas	30966.4	50816.4	0.609378
Brazil	MaranhÃ£o	65038.2	76336.5	0.851992
Brazil	ParÃ¡	84605.2	95788	0.883255
Brazil	RondÃ´nia	3632.26	18858.1	0.19261
Brazil	Tocantins	2530.78	17976.2	0.140785
Brazil	Distrito Federal	34818.4	34818.4	1
Brazil	Mato Grosso do Sul	7015.8	29603.9	0.236989
Brazil	Minas Gerais	144034	216563	0.665094
Brazil	Mato Grosso	30139.1	38204.5	0.78889
Brazil	Rio Grande do Sul	49902.6	110020	0.453576
Brazil	ParanÃ¡	35935.9	115203	0.311936
Brazil	Santa Catarina	14254.5	70524.3	0.202121
Brazil	CearÃ¡	83512.3	93813.1	0.890199
Brazil	PiauÃ­	26501.1	33263.6	0.796702
Brazil	Alagoas	27814.6	31551.5	0.881563
Brazil	Bahia	103273	140926	0.732816
Brazil	EspÃ­rito Santo	10533.9	34869.9	0.302093
Brazil	ParaÃ­ba	29719.6	38306.7	0.775833
Brazil	Rio de Janeiro	137022	166410	0.823401
Brazil	Rio Grande do Norte	12480.3	37404.1	0.333662
Brazil	Sergipe	11816.4	23711.6	0.498338
Brazil	Roraima	6019.86	6569.63	0.916316
Brazil	AmapÃ¡	10872	11614.7	0.936056
Barbados	Christ Church	0	566.414	0
Barbados	Saint Andrew	0	0	0
Barbados	Saint George	0	503.548	0
Barbados	Saint James	0	417.319	0
Barbados	Saint John	0	0	0
Barbados	Saint Joseph	0	174.142	0
Barbados	Saint Lucy	0	187.953	0
Barbados	Saint Michael	0	1090.97	0
Barbados	Saint Peter	0	0	0
Barbados	Saint Philip	0	396.464	0
Barbados	Saint Thomas	0	0	0
Canada	Manitoba	0	13321	0
Canada	Saskatchewan	0	11231.4	0
Canada	Alberta	0	45045.7	0
Canada	British Columbia	0	42827.7	0
Canada	Nunavut	0	288.669	0
Canada	Northwest Territories	0	483.265	0
Canada	Yukon	0	448.24	0
Canada	Ontario	0	146088	0
Canada	QuÃ©bec	0	73861.6	0
Canada	New Brunswick	0	7477.72	0
Canada	Nova Scotia	0	8470.14	0
Canada	Newfoundland and Labrador	0	5030.31	0
Canada	Prince Edward Island	0	858.417	0
Chile	AisÃ©n del General Carlos IbÃ¡Ã±ez del Campo	0	1254.46	0
Chile	Magallanes y AntÃ¡rtica Chilena	0	1385.2	0
Chile	TarapacÃ¡	0	4215.1	0
Chile	Arica y Parinacota	0	1800.47	0
Chile	Antofagasta	0	7051.06	0
Chile	NA	0	3308.84	0
Chile	Coquimbo	0	8862.82	0
Chile	RegiÃ³n Metropolitana de Santiago	0	88007.7	0
Chile	NA	0	21016.8	0
Chile	La AraucanÃ­a	0	12239.8	0
Chile	Los RÃ­os	0	3565.03	0
Chile	BÃ­o-BÃ­o	0	23804.1	0
Chile	Libertador General Bernardo O'Higgins	0	10573.2	0
Chile	Los Lagos	0	10101.5	0
Chile	Maule	0	11662	0
Colombia	Amazonas	1426.51	1426.51	1
Colombia	Antioquia	10302.5	78992.9	0.130422
Colombia	BoyacÃ¡	55.1931	15107.4	0.0036534
Colombia	CÃ³rdoba	19683.3	25137.1	0.783039
Colombia	Santander	4851.6	26325.8	0.184291
Colombia	La Guajira	11639.8	14097	0.825697
Colombia	San AndrÃ©s y Providencia	0	2024.96	0
Colombia	Caldas	0	10193.9	0
Colombia	Cundinamarca	0	53247.4	0
Colombia	Bogota	0	94622.7	0
Colombia	QuindÃ­o	0	7448.4	0
Colombia	Risaralda	0	11599.9	0
Colombia	Tolima	106.95	16865.1	0.00634148
Colombia	CaquetÃ¡	1298.63	6704.07	0.193708
Colombia	Cauca	526.221	17489.5	0.0300879
Colombia	Huila	77.7605	14729.2	0.00527933
Colombia	NariÃ±o	1063.14	21694.6	0.049005
Colombia	Putumayo	313.991	5169.91	0.0607343
Colombia	Valle del Cauca	4817.11	52542.2	0.0916808
Colombia	AtlÃ¡ntico	16980.1	30922.4	0.549119
Colombia	BolÃ­var	21837.7	28964.3	0.753954
Colombia	Cesar	2623.7	11860.2	0.221219
Colombia	ChocÃ³	5593.24	6502.78	0.860132
Colombia	Magdalena	8373.68	17218.6	0.486316
Colombia	Sucre	4661.42	11349.2	0.410728
Colombia	Arauca	1535.44	4241.07	0.362041
Colombia	Norte de Santander	1522.48	13459.2	0.113119
Colombia	Casanare	666.531	9252.03	0.0720416
Colombia	Guaviare	1796.69	1854.25	0.968957
Colombia	GuainÃ­a	1131.4	1131.4	1
Colombia	Meta	815.659	12197.6	0.0668703
Colombia	VaupÃ©s	1025.82	1025.82	1
Colombia	Vichada	995.41	1007.46	0.988041
Costa Rica	Cartago	1300.45	4984.29	0.260909
Costa Rica	Heredia	7630.4	8283.49	0.921158
Costa Rica	LimÃ³n	1213.5	4615.47	0.26292
Costa Rica	Puntarenas	2489.96	4287.89	0.580697
Costa Rica	San JosÃ©	10592.3	14405.6	0.735291
Costa Rica	Alajuela	8411.84	9592.41	0.876927
Costa Rica	Guanacaste	0	3963.71	0
Cuba	NA	0	7.03162	0
Cuba	Cienfuegos	0	4311.09	0
Cuba	Isla de la Juventud	0	864.291	0
Cuba	Pinar del RÃ­o	0	7051.93	0
Cuba	Sancti SpÃ­ritus	0	4844.34	0
Cuba	Ciego de Ãvila	0	4145.58	0
Cuba	CamagÃ¼ey	0	7364.59	0
Cuba	GuantÃ¡namo	2307.17	5041.05	0.457677
Cuba	Granma	0	7991.15	0
Cuba	HolguÃ­n	1316.74	10094.7	0.130439
Cuba	Las Tunas	0	5548.22	0
Cuba	Santiago de Cuba	0	10776.2	0
Cuba	Ciudad de la Habana	0	16254	0
Cuba	NA	0	4851.69	0
Cuba	Matanzas	0	6133.53	0
Cuba	Villa Clara	0	7169.04	0
Cuba	NA	0	6950.16	0
CuraÃ§ao	CUW-00 (CuraÃ§ao aggregation)	0	1367.39	0
Cayman Islands	Cayman Islands	0	1012.52	0
Dominica	Saint Andrew	0	31.9648	0
Dominica	Saint David	0	63.5273	0
Dominica	Saint George	0	404.045	0
Dominica	Saint John	0	76.6234	0
Dominica	Saint Joseph	0	57.8185	0
Dominica	Saint Luke	0	0	0
Dominica	Saint Mark	0	103.745	0
Dominica	Saint Patrick	0	49.9681	0
Dominica	Saint Paul	0	83.1117	0
Dominica	Saint Peter	0	0	0
Dominican Republic	Santiago	10141.3	10748.3	0.943528
Dominican Republic	Santiago RodrÃ­guez	187.79	573.792	0.327279
Dominican Republic	Valverde	2271.2	2271.2	1
Dominican Republic	San Juan	2158.5	2259.98	0.955097
Dominican Republic	Santo Domingo	29188.4	29325.1	0.99534
Dominican Republic	SÃ¡nchez RamÃ­rez	66.1649	1741.07	0.0380024
Dominican Republic	San Pedro de MacorÃ­s	3597.25	3597.25	1
Dominican Republic	Monte Cristi	844.223	1948.9	0.433179
Dominican Republic	Puerto Plata	2485.38	2485.38	1
Dominican Republic	DajabÃ³n	90.3617	1624.26	0.0556326
Dominican Republic	Espaillat	2878.55	2878.55	1
Dominican Republic	Hermanas	737.449	1023.66	0.720406
Dominican Republic	Bahoruco	1438.67	1438.67	1
Dominican Republic	Barahona	2395.35	2395.35	1
Dominican Republic	Independencia	1155.61	1155.61	1
Dominican Republic	La Estrelleta	847.396	847.396	1
Dominican Republic	Pedernales	438.169	442.732	0.989693
Dominican Republic	Azua	542.938	2513.37	0.21602
Dominican Republic	La Vega	0	4643.01	0
Dominican Republic	MonseÃ±or Nouel	0	2043.4	0
Dominican Republic	Peravia	0	2141.88	0
Dominican Republic	San JosÃ© de Ocoa	0	534.575	0
Dominican Republic	Duarte	3002.99	3170.79	0.947078
Dominican Republic	Hato Mayor	1139.26	1139.26	1
Dominican Republic	Monte Plata	1731.07	2678.43	0.646302
Dominican Republic	MarÃ­a Trinidad SÃ¡nchez	1971.44	1971.44	1
Dominican Republic	SamanÃ¡	1291.69	1291.69	1
Dominican Republic	San CristÃ³bal	2583.36	4357.68	0.592829
Dominican Republic	Distrito Nacional	9067.74	9067.74	1
Dominican Republic	El Seybo	1025.17	1025.17	1
Dominican Republic	La Altagracia	5978.86	6720.48	0.889648
Dominican Republic	La Romana	1022.09	1855.95	0.55071
Ecuador	Azuay	0	8717.6	0
Ecuador	El Oro	0	6618.88	0
Ecuador	Loja	1288.1	4874.8	0.264236
Ecuador	Zamora Chinchipe	6.54973	1243.27	0.00526817
Ecuador	GalÃ¡pagos	0	181.06	0
Ecuador	Bolivar	409.345	2240.27	0.182722
Ecuador	CaÃ±ar	32.6063	2639.87	0.0123515
Ecuador	Cotopaxi	0	4616.93	0
Ecuador	Guayas	1709.25	36676.9	0.0466029
Ecuador	Los Rios	2850.8	9319.89	0.305883
Ecuador	Manabi	884.01	14755.8	0.0599093
Ecuador	Chimborazo	675.051	5072.05	0.133092
Ecuador	Morona Santiago	11.1577	1970	0.00566382
Ecuador	Orellana	251.663	2371.71	0.10611
Ecuador	Pichincha	0	31095.3	0
Ecuador	Pastaza	71.0722	1163.63	0.0610782
Ecuador	Napo	0	5645.58	0
Ecuador	Tungurahua	0	1651	0
Ecuador	Esmeraldas	4172.78	7300.13	0.571604
Ecuador	Carchi	5.16176	2188.46	0.00235863
Ecuador	Imbabura	0	4659.1	0
Ecuador	Sucumbios	405.653	2474.47	0.163935
Ecuador	NA	0	2166.79	0
Ecuador	NA	0	4853.88	0
Falkland Islands	Falkland Islands	0	6.15652	0
France	Martinique	0	4195.31	0
France	Guyane franÃ§aise	3270.2	3332.31	0.98136
France	Guadeloupe	0	3286.43	0
Grenada	Saint Andrew	0	216.093	0
Grenada	Saint David	0	0	0
Grenada	Saint George	0	256.08	0
Grenada	Saint John	0	116.945	0
Grenada	Saint Mark	0	0	0
Grenada	Saint Patrick	0	144.96	0
Greenland	NA	0	0.927308	0
Greenland	NA	0	180.629	0
Greenland	NA	0	27.8273	0
Greenland	NA	0	66.3153	0
Greenland	NA	0	0	0
Greenland	NA	0	33.1221	0
Guatemala	Baja Verapaz	0	3821	0
Guatemala	Huehuetenango	0	14603.4	0
Guatemala	PetÃ©n	0	8705.2	0
Guatemala	Quezaltenango	3470.98	8766.94	0.395916
Guatemala	Retalhuleu	4253.4	4253.4	1
Guatemala	San Marcos	6835.77	12495	0.547081
Guatemala	Alta Verapaz	0	14473.1	0
Guatemala	Chimaltenango	738.193	6913.88	0.10677
Guatemala	Escuintla	5745.34	8495.18	0.676306
Guatemala	Guatemala	0	34798.7	0
Guatemala	SuchitepÃ©quez	6162.63	6545.73	0.941473
Guatemala	SacatepÃ©quez	233.742	6273.1	0.0372609
Guatemala	SololÃ¡	764.412	5817.65	0.131395
Guatemala	TotonicapÃ¡n	0	6570.78	0
Guatemala	El Progreso	0	1937.82	0
Guatemala	Santa Rosa	0	4667.15	0
Guatemala	Izabal	0	4937.47	0
Guatemala	Chiquimula	0	4208.25	0
Guatemala	Jalapa	0	4003.55	0
Guatemala	Jutiapa	0	5536.92	0
Guatemala	Zacapa	0	2825.51	0
Guatemala	QuichÃ©	0	11898.7	0
Guyana	Mahaica-Berbice	870.732	871.729	0.998857
Guyana	Potaro-Siparuni	7.07368	117.533	0.0601848
Guyana	Upper Takutu-Upper Essequibo	355.55	366.092	0.971205
Guyana	Upper Demerara-Berbice	174.989	273.304	0.640272
Guyana	Barima-Waini	298.825	298.825	1
Guyana	Pomeroon-Supenaam	92.0315	191.436	0.480742
Guyana	East Berbice-Corentyne	2316.85	2316.85	1
Guyana	Demerara-Mahaica	2065.04	2065.04	1
Guyana	Essequibo Islands-West Demerara	524.878	524.878	1
Guyana	Cuyuni-Mazaruni	349.269	349.269	1
Honduras	AtlÃ¡ntida	2487.64	3810.76	0.652794
Honduras	ColÃ³n	2770.31	3712.94	0.746122
Honduras	Francisco MorazÃ¡n	0	16472.8	0
Honduras	Gracias a Dios	176.984	1094.13	0.161758
Honduras	Islas de la BahÃ­a	0	216.027	0
Honduras	Olancho	0	5952.96	0
Honduras	Yoro	76.0531	5812.51	0.0130844
Honduras	Valle	0	1761.28	0
Honduras	Comayagua	0	6221.77	0
Honduras	CortÃ©s	0	17864.9	0
Honduras	IntibucÃ¡	0	2775.77	0
Honduras	La Paz	0	2079.09	0
Honduras	Santa BÃ¡rbara	0	5303.84	0
Honduras	CopÃ¡n	0	4515	0
Honduras	Lempira	0	3584.91	0
Honduras	Ocotepeque	0	1780.09	0
Honduras	Choluteca	0	4669.08	0
Honduras	El ParaÃ­so	0	5116.46	0
Haiti	Grand'Anse	3099.89	6585.53	0.470712
Haiti	NA	0	3759.58	0
Haiti	Nord-Ouest	0	7891.49	0
Haiti	Sud	1230.17	8846.09	0.139064
Haiti	L'Artibonite	0	24979.5	0
Haiti	Centre	3351.25	8939.24	0.374892
Haiti	Nord-Est	0	3694.12	0
Haiti	Nord	0	12266.9	0
Haiti	Ouest	1351.67	44540.4	0.0303472
Haiti	Sud-Est	2202.86	6520.32	0.337845
Jamaica	Clarendon	0	2717.75	0
Jamaica	Hanover	251.027	580.025	0.432786
Jamaica	Manchester	179.837	1783.73	0.100821
Jamaica	Saint Elizabeth	83.4065	1575.01	0.052956
Jamaica	Saint James	1720.42	1720.42	1
Jamaica	Trelawny	746.035	746.035	1
Jamaica	Westmoreland	266.603	1415.79	0.188307
Jamaica	Kingston	0	2473.32	0
Jamaica	Portland	801.879	801.879	1
Jamaica	Saint Ann	1596.5	1675.5	0.952852
Jamaica	Saint Catherine	248.458	5798.4	0.0428494
Jamaica	Saint Mary	1075.99	1075.99	1
Jamaica	Saint Andrew	1160.01	4655.39	0.249176
Jamaica	Saint Thomas	1239.31	1239.31	1
Saint Kitts and Nevis	Christ Church Nichola Town	0	0	0
Saint Kitts and Nevis	Saint Anne Sandy Point	0	0	0
Saint Kitts and Nevis	Saint George Basseterre	0	350.628	0
Saint Kitts and Nevis	Saint George Gingerland	0	0	0
Saint Kitts and Nevis	Saint James Windward	0	0	0
Saint Kitts and Nevis	Saint John Capesterre	0	134.781	0
Saint Kitts and Nevis	Saint John Figtree	0	0	0
Saint Kitts and Nevis	Saint Mary Cayon	0	0	0
Saint Kitts and Nevis	Saint Paul Capesterre	0	0	0
Saint Kitts and Nevis	Saint Paul Charlestown	0	173.151	0
Saint Kitts and Nevis	Saint Peter Basseterre	0	0	0
Saint Kitts and Nevis	Saint Thomas Lowland	0	0	0
Saint Kitts and Nevis	Saint Thomas Middle Island	0	175.228	0
Saint Kitts and Nevis	Trinity Palmetto Point	0	0	0
Saint Lucia	Ansela-Raye	0	392.505	0
Saint Lucia	Castries	0	280.586	0
Saint Lucia	Choiseul	0	150.718	0
Saint Lucia	Dauphin	0	0	0
Saint Lucia	Dennery	0	0	0
Saint Lucia	Gros Islet	0	560.635	0
Saint Lucia	Laborie	0	0	0
Saint Lucia	Micoud	0	0	0
Saint Lucia	Praslin	0	72.6291	0
Saint Lucia	Soufriere	0	96.5859	0
Saint Lucia	Vieux Fort	0	367.898	0
Saint Martin	Saint-Martin	0	0	0
Mexico	Baja California	0	33973	0
Mexico	Baja California Sur	324.45	9043.77	0.0358755
Mexico	Coahuila	102.941	33272.2	0.00309391
Mexico	Chihuahua	0	39561.9	0
Mexico	Durango	60.0645	18491.5	0.00324822
Mexico	Sinaloa	0	28823	0
Mexico	Sonora	0	31727.3	0
Mexico	Zacatecas	2217.21	17586.9	0.126072
Mexico	Nuevo LeÃ³n	8404.59	100034	0.0840172
Mexico	San Luis PotosÃ­	8139.57	29320.3	0.277608
Mexico	Tamaulipas	4074.44	36215.1	0.112506
Mexico	Aguascalientes	10058.9	13974.4	0.719809
Mexico	Colima	4848.68	8943.42	0.542151
Mexico	Jalisco	10778.1	99040.5	0.108825
Mexico	MichoacÃ¡n	9094.47	52475.4	0.173309
Mexico	Nayarit	45.1669	13069.1	0.003456
Mexico	Campeche	13.9642	8201.9	0.00170256
Mexico	Oaxaca	9613.51	45975.7	0.2091
Mexico	Puebla	3516.18	67692	0.0519438
Mexico	Tabasco	0	26945.9	0
Mexico	Tlaxcala	0	15174.6	0
Mexico	Distrito Federal	0	75305.3	0
Mexico	Guanajuato	34342.2	67666.1	0.507525
Mexico	Guerrero	14036.5	38426.4	0.365282
Mexico	Hidalgo	0	35405.7	0
Mexico	MÃ©xico	991.605	207110	0.00478781
Mexico	Morelos	1041.35	21212.1	0.0490921
Mexico	QuerÃ©taro	22647.6	26389.9	0.858194
Mexico	Veracruz	155.444	93586.6	0.00166096
Mexico	Chiapas	2781.26	61743.8	0.0450452
Mexico	Quintana Roo	0	15802.2	0
Mexico	YucatÃ¡n	9527.2	23666.7	0.402557
Montserrat	Saint Anthony	0	22.9475	0
Montserrat	Saint Georges	0	0	0
Montserrat	Saint Peter	0	41.0099	0
Nicaragua	Rivas	0	2524.24	0
Nicaragua	RÃƒÂ­o San Juan	33.0324	1778.02	0.0185782
Nicaragua	AtlÃ¡ntico Sur	0	4106.38	0
Nicaragua	Carazo	0	2234.81	0
Nicaragua	Granada	0	2049.45	0
Nicaragua	Jinotega	0	5461.83	0
Nicaragua	AtlÃ¡ntico Norte	984.932	6122.69	0.160866
Nicaragua	LeÃ³n	0	4062.13	0
Nicaragua	Managua	0	22188.7	0
Nicaragua	Masaya	0	3522.87	0
Nicaragua	Chinandega	0	4146.09	0
Nicaragua	EstelÃ­	0	2655.43	0
Nicaragua	Madriz	0	1690.83	0
Nicaragua	Matagalpa	0	6840.2	0
Nicaragua	Nueva Segovia	0	3044.77	0
Nicaragua	Boaco	0	1803.91	0
Nicaragua	Chontales	0	1797.76	0
Caribbean Netherlands	Bonaire	0	220.152	0
Panama	ChiriquÃ­	4381.38	4557.77	0.961299
Panama	CoclÃ©	2744.68	2744.68	1
Panama	ColÃ³n	2900.01	2900.01	1
Panama	Herrera	1241.34	1307.1	0.949697
Panama	Los Santos	856.514	858.843	0.997289
Panama	Panama	16537.9	22563.3	0.732953
Panama	Veraguas	2179.51	2451.87	0.888917
Panama	DariÃ©n	247.647	547.929	0.451969
Panama	Kuna Yala	148.431	287.896	0.515573
Panama	Bocas del Toro	697.129	1647.09	0.423249
Panama	NgÃ¶be BuglÃ©	1735.36	1890	0.918177
Panama	EmberÃ¡	84.7299	119.13	0.71124
Peru	Callao	0	20767.4	0
Peru	Lambayeque	765.382	13595.8	0.0562955
Peru	Piura	9224.92	20571.3	0.448437
Peru	Tumbes	0	2834.16	0
Peru	ApurÃ­mac	2764.86	4308.74	0.641687
Peru	Arequipa	0	16182.3	0
Peru	Cusco	7535.74	13665.7	0.551435
Peru	Madre de Dios	1496.58	1629.81	0.91825
Peru	Callao	1521.53	16705.8	0.0910776
Peru	Moquegua	0	2628.64	0
Peru	Tacna	0	3673.29	0
Peru	Ancash	815.4	11416.8	0.0714214
Peru	Cajamarca	6321.55	15536.5	0.406883
Peru	HuÃ¡nuco	1648.09	8712.9	0.189155
Peru	La Libertad	1699.85	21388.8	0.0794737
Peru	Pasco	620.783	3761.31	0.165044
Peru	San MartÃ­n	5559.27	10515	0.5287
Peru	Ucayali	6066.02	6327.69	0.958646
Peru	Amazonas	653.748	4559.08	0.143395
Peru	Loreto	11172.6	11790.3	0.947611
Peru	Ayacucho	1076.43	7817.06	0.137702
Peru	Lima Province	0	104496	0
Peru	Huancavelica	0	5946.41	0
Peru	Ica	0	9177.5	0
Peru	JunÃ­n	5040.06	16247.3	0.310209
Peru	Lima	0	12083.2	0
Puerto Rico	Puerto Rico	23074.3	34846.2	0.662177
Paraguay	AsunciÃ³n	0	5606.83	0
Paraguay	Alto Paraguay	0	249.102	0
Paraguay	BoquerÃ³n	0	702.774	0
Paraguay	ConcepciÃ³n	0	2067.43	0
Paraguay	Cordillera	0	3081.32	0
Paraguay	Presidente Hayes	0	2683.36	0
Paraguay	San Pedro	333.344	4680.59	0.0712185
Paraguay	Central	0	21012.2	0
Paraguay	GuairÃ¡	858.917	2305.04	0.372625
Paraguay	Misiones	0	1265.71	0
Paraguay	Ã‘eembucÃº	0	827.707	0
Paraguay	ParaguarÃ­	0	2333.13	0
Paraguay	Amambay	1488.57	1824.86	0.815719
Paraguay	Alto ParanÃ¡	860.088	9767.55	0.0880556
Paraguay	CaaguazÃº	2396.85	5959.61	0.402182
Paraguay	CaazapÃ¡	28.0654	1943.41	0.0144413
Paraguay	CanindeyÃº	1018.3	2505.08	0.406496
Paraguay	ItapÃºa	0	7217.98	0
South Georgia and the Islands	South Georgia and the South Sandwich Islands	0	0	0
El Salvador	AhuachapÃ¡n	0	3349.8	0
El Salvador	CabaÃ±as	0	1700.13	0
El Salvador	CuscatlÃ¡n	0	3146.34	0
El Salvador	La Libertad	0	9585.4	0
El Salvador	La Paz	0	3697.05	0
El Salvador	Sonsonate	0	5617.84	0
El Salvador	San Salvador	0	15848.8	0
El Salvador	La UniÃ³n	0	1792.07	0
El Salvador	MorazÃ¡n	0	1726.51	0
El Salvador	San Miguel	0	5150.62	0
El Salvador	San Vicente	0	2262.74	0
El Salvador	UsulutÃ¡n	0	3434.47	0
El Salvador	Chalatenango	0	2030.71	0
El Salvador	Santa Ana	0	6540.61	0
Saint Pierre and Miquelon	St.-Pierre	0	41.8799	0
Saint Pierre and Miquelon	Miquelon-Langlade	0	6.51089	0
Suriname	Nickerie	293.471	293.471	1
Suriname	Brokopondo	148.32	148.32	1
Suriname	Marowijne	213.475	213.475	1
Suriname	Para	416.435	416.435	1
Suriname	Sipaliwini	396.334	433.212	0.914873
Suriname	Commewijne	661.187	661.187	1
Suriname	Coronie	162.491	162.491	1
Suriname	Paramaribo	1635.21	1635.21	1
Suriname	Saramacca	371.251	371.251	1
Suriname	Wanica	1430.88	1430.88	1
Turks and Caicos Islands	Middle Caicos	0	0.570809	0
Turks and Caicos Islands	North Caicos	0	3.65564	0
Turks and Caicos Islands	Providencales and West Caicos	0	0	0
Turks and Caicos Islands	South and East Caicos	0	0	0
Trinidad and Tobago	NA	0	55.0296	0
Trinidad and Tobago	NA	0	448.943	0
Trinidad and Tobago	NA	0	1104.42	0
Trinidad and Tobago	NA	1316.26	1316.26	1
Trinidad and Tobago	NA	911.674	911.674	1
Trinidad and Tobago	NA	1104.55	1104.55	1
Trinidad and Tobago	NA	402.336	402.336	1
Trinidad and Tobago	NA	1661.73	2106.81	0.788741
Trinidad and Tobago	NA	1112.98	1112.98	1
Trinidad and Tobago	NA	2704.75	2704.75	1
Trinidad and Tobago	NA	824.586	824.586	1
Trinidad and Tobago	NA	0	0	0
Trinidad and Tobago	NA	977.437	977.437	1
Trinidad and Tobago	San Fernando	834.98	834.98	1
Trinidad and Tobago	NA	0	0	0
Trinidad and Tobago	Port of Spain	0	0	0
Uruguay	Salto	151.114	1522.21	0.0992728
Uruguay	Soriano	223.716	847.056	0.26411
Uruguay	Cerro Largo	354.138	933.805	0.379242
Uruguay	Durazno	176.611	644.389	0.274076
Uruguay	Rivera	0	1038.27	0
Uruguay	TacuarembÃ³	92.4395	767.481	0.120445
Uruguay	Treinta y Tres	2.6601	544.483	0.00488555
Uruguay	Canelones	4538.9	5472.83	0.829352
Uruguay	Florida	34.9493	697.436	0.0501112
Uruguay	Lavalleja	23.4221	492.32	0.047575
Uruguay	Maldonado	733.686	2198.98	0.333649
Uruguay	Montevideo	464.047	8997.3	0.0515763
Uruguay	Rocha	459.838	571.767	0.80424
Uruguay	Colonia	1165.24	1165.24	1
Uruguay	San JosÃ©	801.931	1171.33	0.684633
Uruguay	Artigas	30.5863	767.298	0.0398624
Uruguay	Flores	0	220.123	0
Uruguay	PaysandÃº	0	764.899	0
Uruguay	RÃ­o Negro	5.9858	364.826	0.0164073
United States of America	Massachusetts	0	66505.6	0
United States of America	Minnesota	0	59197	0
United States of America	Montana	0	10788.1	0
United States of America	North Dakota	0	6488.89	0
United States of America	Hawaii	0	15685.2	0
United States of America	Idaho	0	19835.8	0
United States of America	Washington	0	74375.1	0
United States of America	Arizona	0	81041.9	0
United States of America	California	0	407583	0
United States of America	Colorado	0	60549.8	0
United States of America	Nevada	0	37191.8	0
United States of America	New Mexico	0	23526.5	0
United States of America	Oregon	0	43138.5	0
United States of America	Utah	0	33972.1	0
United States of America	Wyoming	0	6438.2	0
United States of America	Arkansas	0	32470.4	0
United States of America	Iowa	0	32349.4	0
United States of America	Kansas	0	28815.3	0
United States of America	Missouri	0	64685.7	0
United States of America	Nebraska	0	19837.3	0
United States of America	Oklahoma	0	41278.5	0
United States of America	South Dakota	0	8730.92	0
United States of America	Louisiana	0	47212.6	0
United States of America	Texas	0	306943	0
United States of America	Connecticut	0	35932.2	0
United States of America	New Hampshire	0	14377.4	0
United States of America	Rhode Island	0	9760.4	0
United States of America	Vermont	0	6400.22	0
United States of America	Alabama	0	51730.9	0
United States of America	Florida	0	214594	0
United States of America	Georgia	0	116376	0
United States of America	Mississippi	0	32348.1	0
United States of America	South Carolina	0	54581.1	0
United States of America	Illinois	0	147623	0
United States of America	Indiana	0	69598.9	0
United States of America	Kentucky	0	45889.1	0
United States of America	North Carolina	0	111580	0
United States of America	Ohio	0	128195	0
United States of America	Tennessee	0	70722.5	0
United States of America	Virginia	0	90175.8	0
United States of America	Wisconsin	0	66435.3	0
United States of America	West Virginia	0	19004.5	0
United States of America	Delaware	0	11049.4	0
United States of America	District of Columbia	0	6845.15	0
United States of America	Maryland	0	61342.8	0
United States of America	New Jersey	0	89153.9	0
United States of America	New York	0	175124	0
United States of America	Pennsylvania	0	130823	0
United States of America	Maine	0	13043.2	0
United States of America	Michigan	0	104682	0
United States of America	Alaska	0	7785.33	0
US Naval Base Guantanamo Bay	NA	0	25.2677	0
Saint Vincent and the Grenadines	Charlotte	0	0	0
Saint Vincent and the Grenadines	Grenadines	0	0	0
Saint Vincent and the Grenadines	Saint Andrew	0	188.996	0
Saint Vincent and the Grenadines	Saint David	0	56.6454	0
Saint Vincent and the Grenadines	Saint George	0	0	0
Saint Vincent and the Grenadines	Saint Patrick	0	0	0
Venezuela	NA	0	0	0
Venezuela	FalcÃ³n	9220.93	10416.4	0.885234
Venezuela	Apure	1906.84	6161.45	0.309479
Venezuela	Barinas	1396.74	10424.6	0.133985
Venezuela	MÃ©rida	0	9667.92	0
Venezuela	TÃ¡chira	551.372	15377.4	0.0358559
Venezuela	Trujillo	0	7825.79	0
Venezuela	Zulia	20726.3	45776	0.452777
Venezuela	Cojedes	3487.18	3963.65	0.879791
Venezuela	Carabobo	27564.1	27564.1	1
Venezuela	Lara	1590.35	19273.7	0.082514
Venezuela	Portuguesa	1352.35	9750.2	0.138699
Venezuela	Yaracuy	5429.41	7729.52	0.702425
Venezuela	Amazonas	1600.42	1902	0.841439
Venezuela	BolÃ­var	16675.5	18446.5	0.903996
Venezuela	AnzoÃ¡tegui	13361.3	17278.8	0.773275
Venezuela	Aragua	18466.9	18466.9	1
Venezuela	Vargas	2693.95	8505.15	0.316743
Venezuela	Distrito Capital	8811.37	8811.37	1
Venezuela	Dependencias Federales	0	0	0
Venezuela	GuÃ¡rico	4342.45	8327.93	0.521432
Venezuela	Monagas	5652.73	10614.7	0.532539
Venezuela	Miranda	34566.7	34844	0.99204
Venezuela	Nueva Esparta	5094.14	5232.77	0.973508
Venezuela	Sucre	4610.78	9333.01	0.494029
Venezuela	Delta Amacuro	1966.68	3932.26	0.500139
British Virgin Islands	British Virgin Islands	0	96.7556	0
United States Virgin Islands	Saint John Island	0	0	0
United States Virgin Islands	Saint Croix Island	0	477.029	0
